# Supplementary material for: Host-dependent resistance of Group A Streptococcus to sulfamethoxazole mediated by a horizontally-acquired reduced folate transporter
Source: Nat Commun. 2022 Nov 30;13:6557. doi: 10.1038/s41467-022-34243-3 (PMC9712650; doi:10.1038/s41467-022-34243-3)
Supplement: Supplementary file 4 — Source Data [file 41467_2022_34243_MOESM4_ESM.xlsx]

## Sheet: Fig. 2B
Etest SXT MIC (µg/ml) on MHF-Bm
Pasage Round	Biological replicate 1	Biological replicate 2	Biological replicate 3
0	0.25	0.25	0.38
1	0.38	0.25	0.25
2	0.38	1	0.25
3	0.38	1.5	0.38
4	0.38	1	0.5
5	0.38	1	0.75
6	0.25	1	0.75
7	0.25	1	0.75
8	0.38	1	1
9	0.25	0.38	1
10	0.25	0.5	1
11	0.25	0.5	1.5
12	0.25	0.75	1
13	0.25	0.5	1
14	0.25	1	0.75
15	0.25	0.75	1
16	0.25	0.5	0.75
17	0.25	0.5	0.75
18	0.25	0.75	1
19	0.25	0.5	1
20	0.25	0.5	0.5
Etest SXT MIC (µg/ml) on MHF-Ox
Pasage Round	Biological replicate 1	Biological replicate 2	Biological replicate 3
0	0.38	0.38	0.5
1	0.5	0.38	0.5
2	0.5	2	0.5
3	0.75	1.5	1
4	0.5	1.5	1
5	0.75	2	1
6	1	2	1
7	1	2	1
8	1	1.5	1.5
9	1	1.5	1.5
10	0.75	1	1.5
11	0.75	1	1
12	1.5	2	1.5
13	1.5	>32	2
14	1	>32	2
15	0.75	>32	1.5
16	1	>32	2
17	1.5	>32	2
18	1	>32	2
19	0.75	>32	2
20	0.5	>32	2

## Sheet: Fig. 2D
Biological Replicate 1
				gyrA				thfT
				CT1	CT2	CT3	AVG	CT1	CT2	CT3	AVG
	TB08	10	ME	15.18	14.02	14.18	14.46	17.79	17.85	18.02	17.8867
	TB08	12	St	15.36	14.85	17.57	15.9267	19.38	19.28	19.12	19.26
	TB08-2-14	19	ME	15.52	13.77	13.56	14.2833	12.26	14.87	14.96	14.03
	TB08-2-14	21	St	19.33	19.28	18.8	19.1367	20.17	19.95	21.03	20.3833
Biological Replicate 2
				gyrA				thfT
				CT1	CT2	CT3	AVG	CT1	CT2	CT3	AVG
	TB08	13	ME	14.08	14.18	13.5	13.92	15.98	16.21	16.36	16.1833
	TB08	15	St	13.98	13.48	13.45	13.6367	34.63	16.39	16.14	22.3867
	TB08-2-14	22	ME	17.92	17.91	17.77	17.8667	16.94	17.06	16.89	16.9633
	TB08-2-14	24	St	16.84	16.76	17.17	16.9233	19.28	19	18.95	19.0767
Biological Replicate 2
				gyrA				thfT
				CT1	CT2	CT3	AVG	CT1	CT2	CT3	AVG
	TB08	16	ME	16.33	5.97	14.82	12.3733	16.77	17.11	16.64	16.84
	TB08	18	St	16.63	16.41	16.19	16.41	19.52	18.06	19.64	19.0733
	TB08-2-14	25	ME	19.9	19.69	19.64	19.7433	18.12	18.13	18.72	18.3233
	TB08-2-14	27	St	20.01	20.51	19.55	20.0233	20.26	20.31	21.22	20.5967

## Sheet: Fig. 3A
Biological Replicate 1
THF concentration (ng/cm2)	SXT MIC (µg/ml)
	JRS4	TB08	TB08-2-14
100	0.047	>32	>32
50	0.047	>32	>32
25	0.047	1.5	>32
20	0.047	0.75	>32
10	0.047	1	>32
5	0.047	0.75	>32
2	0.047	0.5	1.5
0	0.047	0.38	1
Biological Replicate 2
THF concentration (ng/cm2)	SXT MIC (µg/ml)
	JRS4	TB08	TB08-2-14
100	0.032	>32	>32
50	0.032	>32	>32
25	0.032	>32	>32
20	0.032	1.5	>32
10	0.032	1	>32
5	0.032	0.5	>32
2	0.023	0.38	1.5
0	0.032	0.25	1
Biological Replicate 3
THF concentration (ng/cm2)	SXT MIC (µg/ml)
	JRS4	TB08	TB08-2-14
100	0.047	>32	>32
50	0.047	>32	>32
25	0.047	>32	>32
20	0.032	1	>32
10	0.032	0.75	>32
5	0.047	0.5	>32
2	0.032	0.38	1.5
0	0.032	0.19	0.75
* Hazy zones were observed

## Sheet: Fig. 4A
Biological Replicate 1
Strain	Description	MIC (µg/mL) without THF			MIC (µg/mL) with THF 50 ng/cm2
		TMP	SMX	SXT	TMP	SMX	SXT
TB204	Vector control (JRS4 + pJRS9508)	0.38	8	0.047	0.38	8	0.047
TB200	JRS4 + TB24folT + P23	0.25	>1024	0.064	0.38	>1024	0.125
TB201	JRS4 + TB24folT - P23	0.38	>1024	0.064	0.38	>1024	0.094
TB202	JRS4 + TB08folT + P23	0.38	>1024	0.094	0.5	>1024	0.125
TB203	JRS4 + TB08folT - P23	0.25	>1024	0.064	0.38	>1024	0.125
Biological Replicate 2
Strain	Description	MIC (µg/mL) without THF			MIC (µg/mL) with THF 50 ng/cm2
		TMP	SMX	SXT	TMP	SMX	SXT
TB204	Vector control (JRS4 + pJRS9508)	0.19	8	0.032	0.19	6	0.023
TB200	JRS4 + TB24folT + P23	0.25	>1024	0.047	0.25	>1024	0.064
TB201	JRS4 + TB24folT - P23	0.25	>1024	0.047	0.25	>1024	0.064
TB202	JRS4 + TB08folT + P23	0.25	>1024	0.047	0.19	>1024	0.064
TB203	JRS4 + TB08folT - P23	0.25	>1024	0.047	0.25	>1024	0.064
Biological Replicate 3
Strain	Description	MIC (µg/mL) without THF			MIC (µg/mL) with THF 50 ng/cm2
		TMP	SMX	SXT	TMP	SMX	SXT
TB204	Vector control (JRS4 + pJRS9508)	0.25	8	0.047	0.38	8	0.032
TB200	JRS4 + TB24folT + P23	0.38	>1024	0.064	0.38	>1024	0.125
TB201	JRS4 + TB24folT - P23	0.38	>1024	0.064	0.5	>1024	0.125
TB202	JRS4 + TB08folT + P23	0.25	>1024	0.064	0.5	>1024	0.094
TB203	JRS4 + TB08folT - P23	0.25	>1024	0.064	0.38	>1024	0.125

## Sheet: Fig. 4C
Biological Replicate 1
Strain	Description	MIC (µg/mL) without THF			MIC (µg/mL) with THF 50 ng/cm2
		TMP	SMX	SXT	TMP	SMX	SXT
TB92	Wildtype NS5347	0.25	1	0.023	0.25	1.5	0.023
T71	NS5347::thfT (T71)	0.19	2	0.023	0.19	>1024	0.094
Biological Replicate 2
Strain	Description	MIC (µg/mL) without THF			MIC (µg/mL) with THF 50 ng/cm2
		TMP	SMX	SXT	TMP	SMX	SXT
TB92	Wildtype NS5347	0.25	1.5	0.023	0.25	2	0.023
T71	NS5347::thfT (T71)	0.19	6	0.023	0.19	>1024	0.125
Biological Replicate 3
Strain	Description	MIC (µg/mL) without THF			MIC (µg/mL) with THF 50 ng/cm2
		TMP	SMX	SXT	TMP	SMX	SXT
TB92	Wildtype NS5347	0.25	1.5	0.023	0.25	1.5	0.023
T71	NS5347::thfT (T71)	0.19	3	0.023	0.19	>1024	0.094

## Sheet: Fig. 4D
Biological replicate 1
Strain	SMX MIC (mg/ml)
	0 ng/ml THF	50 ng/ml THF
NS5347	<0.01	<0.01
NS5347::thfT	0.078	>5
Biological replicate 2
Strain	SMX MIC (mg/ml)
	0 ng/ml THF	50 ng/ml THF
NS5347	<0.01	<0.01
NS5347::thfT	0.078	>5
Biological replicate 3
Strain	SMX MIC (mg/ml)
	0 ng/ml THF	50 ng/ml THF
NS5347	<0.01	<0.01
NS5347::thfT	0.02	>5

## Sheet: Fig. 5A
Biological replicate 1
Compound name	SMX MIC (µg/ml)
	NS5347	NS5347::thfT (T71)
None	1.5	2
Tetrahydrofolate	1.5	>1024
Dihydrofolate	1	>1024
5-formyl-tetrahydrofolate	1	>1024
10-formyl-tetrahydrofolate	1	>1024
5,10-methylene-tetrahydrofolate	1	>1024
5,10-methenyl-tetrahydrofolate	1	>1024
L-5-methyl-tetrahydrofolate	1	2
5-methyl-tetrahydrofolate	1.5	1.5
Biological replicate 2
Compound name	SMX MIC (µg/ml)
	NS5347	NS5347::thfT (T71)
None	1.5	2
Tetrahydrofolate	1.5	>1024
Dihydrofolate	1	>1024
5-formyl-tetrahydrofolate	1	>1024
10-formyl-tetrahydrofolate	1	>1024
5,10-methylene-tetrahydrofolate	1	>1024
5,10-methenyl-tetrahydrofolate	1	>1024
L-5-methyl-tetrahydrofolate	0.75	3
5-methyl-tetrahydrofolate	1	3
Biological replicate 3
Compound name	SMX MIC (µg/ml)
	NS5347	NS5347::thfT (T71)
None	1	3
Tetrahydrofolate	1.5	>1024
Dihydrofolate	0.75	>1024
5-formyl-tetrahydrofolate	0.75	>1024
10-formyl-tetrahydrofolate	0.75	>1024
5,10-methylene-tetrahydrofolate	0.75	>1024
5,10-methenyl-tetrahydrofolate	0.75	>1024
L-5-methyl-tetrahydrofolate	0.75	3
5-methyl-tetrahydrofolate	1	2

## Sheet: Fig. 5D
Biological replicate 1
Epithelial cells/well (×104)	SMX MIC (mg/ml)	SMX MIC (mg/ml)
0	0.05	0.005
0.15625	0.05	0.005
0.3125	0.05	0.005
0.625	0.05	0.005
1.25	0.02	0.005
2.5	0.156	0.005
5	1.25	0.005
10	>2.5	0.005
Biological replicate 2
Epithelial cells/well (×104)	SMX MIC (mg/ml)	SMX MIC (mg/ml)
0	0.01	0.005
0.15625	0.01	0.005
0.3125	0.01	0.005
0.625	0.02	0.005
1.25	0.039	0.005
2.5	0.039	0.005
5	0.625	0.005
10	>2.5	0.005
Biological replicate 3
Epithelial cells/well (×104)	SMX MIC (mg/ml)	SMX MIC (mg/ml)
0	0.078125	0.005
0.15625	0.078125	0.005
0.3125	0.078125	0.005
0.625	0.3125	0.005
1.25	0.3125	0.005
2.5	0.3125	0.005
5	0.625	0.005
10	>2.5	0.005

## Sheet: Supp. Fig. 4
Biological replicate 1
Media	SXT MIC (µg/ml)
	TB08	TB08-2-14
MHF-Edwards	0.25	0.75
MHF-Oxoid	1	>32
MHA-Oxoid + HB	1	>32
MHA-Oxoid + LHB + βNAD	0.75	>32
MHA-Oxoid + LHB	0.5	>32
MHA-Oxoid	0.75	>32
Biological replicate 2
Media	SXT MIC (µg/ml)
	TB08	TB08-2-14
MHF-Edwards	0.38	0.5
MHF-Oxoid	1.5	>32
MHA-Oxoid + HB	1	>32
MHA-Oxoid + LHB + βNAD	0.75	>32
MHA-Oxoid + LHB	0.5	>32
MHA-Oxoid	1	>32
Biological replicate 3
Media	SXT MIC (µg/ml)
	TB08	TB08-2-14
MHF-Edwards	0.25	0.75
MHF-Oxoid	1	>32
MHA-Oxoid + HB	1	>32
MHA-Oxoid + LHB + βNAD	1	>32
MHA-Oxoid + LHB	0.75	>32
MHA-Oxoid	1	>32

## Sheet: Supp. Fig. 6
Biological Replicate 1
THF concentration (ng/ml)	SXT MIC (µg/ml)
	JRS4	TB08	TB08-2-14
0	<0.1	3.13	12.5
4.69	<0.1	12.5	>50
9.38	<0.1	50	>50
18.75	<0.1	50	>50
37.5	<0.1	>50	>50
75	<0.1	>50	>50
150	<0.1	>50	>50
300	<0.1	>50	>50
Biological Replicate 2
THF concentration (ng/ml)	SXT MIC (µg/ml)
	JRS4	TB08	TB08-2-14
0	<0.1	3.13	25
4.69	<0.1	12.5	>50
9.38	<0.1	25	>50
18.75	<0.1	50	>50
37.5	<0.1	>50	>50
75	<0.1	>50	>50
150	<0.1	>50	>50
300	<0.1	>50	>50
Biological Replicate 3
THF concentration (ng/ml)	SXT MIC (µg/ml)
	JRS4	TB08	TB08-2-14
0	<0.1	3.13	12.5
4.69	<0.1	12.5	50
9.38	<0.1	25	>50
18.75	<0.1	50	>50
37.5	<0.1	>50	>50
75	<0.1	>50	>50
150	<0.1	>50	>50
300	<0.1	>50	>50
				TH

[truncated: 6 more sheets: Supp. Table 1, Supp. Table 2, Supp. Table 3, Supp. Table 8, Supp. Table 9, Supp. Table 10]
